# Supplementary material for: Molecular surveillance reveals the emergence and dissemination of NDM-5-producing Escherichia coli high-risk clones in Germany, 2013 to 2019
Source: Euro Surveill. 2023 Mar 9;28(10):2200509. doi: 10.2807/1560-7917.ES.2023.28.10.2200509 (PMC9999457; doi:10.2807/1560-7917.ES.2023.28.10.2200509)
Supplement: Supplement [file 22-00509_HANS_Supplement.xlsx]

## Sheet: Tabelle1
This supplementary material is hosted by Eurosurveillance as supporting information alongside the article "Molecular surveillance reveals the emergence and dissemination of NDM-5-producing Escherichia coli high-risk clones in Germany, 2013 to 2019" on behalf of the authors who remain responsible for the accuracy and appropriateness of the content. The same standards for ethics, copyright, attribu…
Isolate name	Year of isolation	Three-digit postal code	Sequence type	Source of origin	Infection status	Sequencing platform	Depth of coverage*	Number of contigs	N50	Accession number
NRZ-10427	2013	048	ST636	urine	infected	Illumina HiSeq	263X	203	157763	SAMN28857146
NRZ-11455	2014	570	ST4554	rectal	unknown	Illumina HiSeq	215X	215	163409	SAMN28857147
NRZ-14067	2014	824	ST410	rectal	unknown	Illumina HiSeq	135X	178	117554	SAMN28857148
NRZ-15393	2014	091	ST167	other	unknown	Illumina HiSeq	350X	250	94295	SAMN28857149
NRZ-15809	2014	402	ST410	urine	unknown	Illumina HiSeq	233X	157	133152	SAMN28857150
NRZ-16424	2014	454	ST405	urine	colonised	Illumina HiSeq	304X	228	88546	SAMN28857151
NRZ-16665	2014	511	ST448	wound	infected	Illumina HiSeq	292X	245	88772	SAMN28857152
NRZ-16905	2014	460	ST405	urine	colonised	Illumina HiSeq	209X	200	101671	SAMN28857153
NRZ-17320	2015	890	ST46	wound	colonised	Illumina HiSeq	186X	384	83648	SAMN28857154
NRZ-18436	2015	324	ST410	rectal	unknown	Illumina HiSeq	159X	151	123625	SAMN28857155
NRZ-18688	2015	555	ST540	screening other than rectal	colonised	Illumina HiSeq	126X	278	121278	SAMN28857156
NRZ-19070	2015	422	ST410	urine	unknown	Illumina HiSeq	221X	113	174041	SAMN28857157
NRZ-19844	2015	542	ST167	wound	infected	Illumina HiSeq	203X	136	122575	SAMN28857158
NRZ-19870	2015	422	ST617	urine	infected	Illumina HiSeq	149X	232	88618	SAMN28857159
NRZ-20641	2015	803	ST10	rectal	unknown	Illumina HiSeq	485X	194	126550	SAMN28857160
NRZ-21294	2015	327	ST167	urine	unknown	Illumina HiSeq	189X	164	106447	SAMN28857161
NRZ-21707	2015	013	ST167	urine	colonised	Illumina HiSeq	200X	165	122088	SAMN28857162
NRZ-21708	2015	824	ST44	screening other than rectal	unknown	Illumina HiSeq	177X	282	66194	SAMN28857163
NRZ-21875	2015	013	ST167	urine	colonised	Illumina HiSeq	321X	183	110947	SAMN28857164
NRZ-22266	2015	122	ST410	rectal	unknown	Illumina HiSeq	236X	229	87812	SAMN28857165
NRZ-22640	2015	013	ST167	urine	colonised	Illumina HiSeq	286X	161	122677	SAMN28857166
NRZ-23062	2015	766	ST361	rectal	unknown	Illumina HiSeq	210X	165	97966	SAMN28857167
NRZ-23269	2015	654	ST167	rectal	colonised	Illumina HiSeq	237X	239	75493	SAMN28857168
NRZ-23447	2015	122	ST405	rectal	unknown	Illumina NextSeq	108X	271	53906	SAMN28857169
NRZ-23545	2015	642	ST940	rectal	unknown	Illumina HiSeq	120X	191	110703	SAMN28857170
NRZ-24107	2016	190	ST167	rectal	unknown	Illumina HiSeq	335X	291	106496	SAMN28857171
NRZ-24147	2016	404	ST410	urine	unknown	Illumina HiSeq	252X	137	174041	SAMN28857172
NRZ-24379	2016	923	ST10	urine	infected	Illumina HiSeq	315X	162	114180	SAMN28857173
NRZ-24460	2016	451	ST410	wound	infected	Illumina HiSeq	308X	154	139922	SAMN28857174
NRZ-25015	2016	327	ST410	urine	infected	Illumina HiSeq	266X	248	90804	SAMN28857175
NRZ-25694	2016	336	ST448	wound	infected	Illumina HiSeq	254X	163	120552	SAMN28857176
NRZ-25981	2016	229	ST405	blood	infected	Illumina HiSeq	280X	264	97085	SAMN28857177
NRZ-26525a	2016	241	ST1702	skin	colonised	Illumina HiSeq	202X	295	73829	SAMN28857178
NRZ-26969	2016	327	ST167	rectal	unknown	Illumina HiSeq	252X	278	81502	SAMN28857179
NRZ-27041	2016	140	ST405	wound	infected	Illumina HiSeq	307X	216	95724	SAMN28857180
NRZ-27175	2016	478	ST167	urine	unknown	Illumina HiSeq	239X	274	71850	SAMN28857181
NRZ-27887a	2016	324	ST167	rectal	unknown	Illumina HiSeq	239X	293	65060	SAMN28857182
NRZ-28195	2016	830	ST410	urine	infected	Illumina HiSeq	362X	223	171845	SAMN28857183
NRZ-28776	2016	133	ST940	rectal	infected	Illumina HiSeq	186X	211	113983	SAMN28857184
NRZ-28934	2016	537	ST1585	rectal	colonised	Illumina HiSeq	239X	250	89047	SAMN28857185
NRZ-28935	2016	824	ST361	rectal	colonised	Illumina HiSeq	200X	186	92696	SAMN28857186
NRZ-28936	2016	824	ST410	urine	colonised	Illumina HiSeq	174X	140	152457	SAMN28857187
NRZ-29394	2016	266	ST167	screening other than rectal	colonised	Illumina HiSeq	202X	203	147693	SAMN28857188
NRZ-29908	2016	551	ST405	urine	colonised	Illumina HiSeq	226X	208	103062	SAMN28857189
NRZ-30233	2016	227	ST2450	urine	infected	Illumina HiSeq	210X	363	51482	SAMN28857190
NRZ-30666	2016	163	ST167	urine	infected	Illumina HiSeq	213X	192	119275	SAMN28857191
NRZ-30668	2016	716	ST410	rectal	colonised	Illumina HiSeq	188X	121	206077	SAMN28857192
NRZ-30824	2016	485	ST361	urine	unknown	Illumina HiSeq	211X	144	98008	SAMN28857193
NRZ-30963	2016	816	ST405	rectal	unknown	Illumina HiSeq	199X	202	100273	SAMN28857194
NRZ-31111	2016	085	ST617	rectal	colonised	Illumina HiSeq	345X	261	126451	SAMN28857195
NRZ-32529	2017	710	ST617	rectal	unknown	Illumina HiSeq	225X	245	106529	SAMN28857196
NRZ-32600	2017	604	ST405	rectal	unknown	Illumina HiSeq	264X	211	91314	SAMN28857197
NRZ-32830	2017	560	ST167	rectal	colonised	Illumina HiSeq	261X	215	106447	SAMN28857198
NRZ-33524	2017	107	ST167	rectal	colonised	Illumina HiSeq	125X	174	137534	SAMN28857199
NRZ-33719	2017	324	ST410	rectal	unknown	Illumina HiSeq	222X	155	191266	SAMN28857200
NRZ-33721	2017	776	ST354	wound	unknown	Illumina HiSeq	346X	177	215404	SAMN28857201
NRZ-33817	2017	560	ST167	rectal	unknown	Illumina HiSeq	193X	203	96188	SAMN28857202
NRZ-34069	2017	816	ST410	unknown	unknown	Illumina HiSeq	286X	183	113071	SAMN28857203
NRZ-34198a	2017	994	ST617	rectal	unknown	Illumina HiSeq	482X	238	75580	SAMN28857204
NRZ-34425	2017	816	ST361	urine	unknown	Illumina HiSeq	244X	167	90126	SAMN28857205
NRZ-34427	2017	122	ST46	rectal	unknown	Illumina HiSeq	217X	219	114705	SAMN28857206
NRZ-34481	2017	404	ST205	rectal	unknown	Illumina HiSeq	197X	285	109642	SAMN28857207
NRZ-34485	2017	930	ST167	rectal	unknown	Illumina HiSeq	263X	201	100533	SAMN28857208
NRZ-34556	2017	791	ST940	rectal	colonised	Illumina HiSeq	238X	207	114110	SAMN28857209
NRZ-34558	2017	494	ST156	urine	infected	Illumina HiSeq	150X	162	104855	SAMN28857210
NRZ-34598	2017	594	ST156	urine	unknown	Illumina HiSeq	256X	143	149619	SAMN28857211
NRZ-34966a	2017	654	ST410	rectal	colonised	Illumina HiSeq	247X	147	154421	SAMN28857212
NRZ-35681	2017	030	ST167	urine	colonised	Illumina HiSeq	257X	241	95284	SAMN28857213
NRZ-35683	2017	133	ST1702	rectal	unknown	Illumina HiSeq	221X	218	96903	SAMN28857214
NRZ-35878	2017	227	ST156	urine	unknown	Illumina HiSeq	232X	125	215022	SAMN28857215
NRZ-36201	2017	102	ST410	urine	infected	Illumina HiSeq	210X	127	191265	SAMN28857216
NRZ-36379	2017	933	ST167	urine	unknown	Illumina HiSeq	165X	288	83345	SAMN28857217
NRZ-37045	2017	701	ST167	intraabdominal	infected	Illumina HiSeq	238X	242	86247	SAMN28857218
NRZ-37613	2017	681	ST405	rectal	unknown	Illumina HiSeq	153X	247	69422	SAMN28857219
NRZ-38162	2017	701	ST167	rectal	colonised	Illumina HiSeq	225X	225	80119	SAMN28857220
NRZ-38164	2017	590	ST46	urine	unknown	Illumina HiSeq	234X	238	113490	SAMN28857221
NRZ-38505	2017	703	ST167	rectal	colonised	Illumina HiSeq	212X	191	106447	SAMN28857222
NRZ-38547	2017	423	ST617	urine	colonised	Illumina HiSeq	179X	266	106529	SAMN28857223
NRZ-38583	2017	730	ST167	urine	infected	Illumina HiSeq	221X	232	119275	SAMN28857224
NRZ-38614	2017	223	ST410	rectal	colonised	Illumina HiSeq	265X	149	191265	SAMN28857225
NRZ-38616	2017	816	ST405	screening other than rectal	unknown	Illumina HiSeq	228X	213	101842	SAMN28857226
NRZ-38742	2017	703	ST167	rectal	unknown	Illumina HiSeq	278X	231	141400	SAMN28857227
NRZ-38854	2017	073	ST1284	rectal	unknown	Illumina HiSeq	228X	246	119276	SAMN28857228
NRZ-39263	2017	816	ST46	wound	unknown	Illumina HiSeq	308X	240	94368	SAMN28857229
NRZ-39561	2018	083	ST361	rectal	unknown	Illumina HiSeq	173X	162	123257	SAMN28857230
NRZ-39582	2018	816	ST167	rectal	unknown	Illumina HiSeq	201X	182	119275	SAMN28857231
NRZ-39654	2018	241	ST617	respiratory	colonised	Illumina HiSeq	279X	212	106570	SAMN28857232
NRZ-39945	2018	534	ST1284	rectal	unknown	Illumina HiSeq	277X	243	119276	SAMN28857233
NRZ-39963	2018	590	ST46	rectal	colonised	Illumina HiSeq	285X	183	130341	SAMN28857234
NRZ-39964	2018	463	ST410	rectal	colonised	Illumina HiSeq	216X	174	127944	SAMN28857235
NRZ-40056	2018	659	ST410	screening other than rectal	unknown	Illumina HiSeq	195X	484	191266	SAMN28857236
NRZ-40059a	2018	551	ST167	urine	colonised	Illumina HiSeq	288X	210	119275	SAMN28857237
NRZ-40169	2018	422	ST167	rectal	unknown	Illumina HiSeq	251X	204	106496	SAMN28857238
NRZ-40215	2018	141	ST2011	rectal	colonised	Illumina HiSeq	222X	214	147680	SAMN28857239
NRZ-40479	2018	703	ST940	rectal	colonised	Illumina HiSeq	286X	291	91563	SAMN28857240
NRZ-40498	2018	594	ST3541	urine	unknown	Illumina HiSeq	177X	207	119269	SAMN28857241
NRZ-41226	2018	551	ST205	rectal	colonised	Illumina HiSeq	298X	280	109520	SAMN28857242
NRZ-41652	2018	830	ST167	blood	colonised	Illumina HiSeq	163X	263	94329	SAMN28857243
NRZ-41782	2018	639	ST648	rectal	colonised	Illumina HiSeq	166X	240	110148	SAMN28857244
NRZ-41891	2018	654	ST2659	rectal	colonised	Illumina HiSeq	161X	239	85536	SAMN28857245
NRZ-41979	2018	659	ST1722	blood	unknown	Illumina HiSeq	169X	278	93613	SAMN28857246
NRZ-42071	2018	133	ST38	rectal	unknown	Illumina HiSeq	151X	323	76973	SAMN28857247
NRZ-42121	2018	861	ST410	screening other than rectal	unknown	Illumina HiSeq	160X	163	140362	SAMN28857248
NRZ-42244	2018	443	ST205	rectal	colonised	Illumina HiSeq	140X	231	95944	SAMN28857249
NRZ-42408	2018	727	ST167	rectal	colonised	Illumina HiSeq	184X	231	119275	SAMN28857250
NRZ-42487	2018	664	ST648	rectal	colonised	Illumina HiSeq	167X	214	140633	SAMN28857251
NRZ-42582	2018	813	ST410	rectal	unknown	Illumina HiSeq	108X	142	174523	SAMN28857252
NRZ-42586	2018	404	ST167	urine	unknown	Illumina HiSeq	124X	266	68697	SAMN28857253
NRZ-42646	2018	604	ST2659	rectal	unknown	Illumina HiSeq	197X	271	97090	SAMN28857254
NRZ-42688	2018	341	ST361	urine	colonised	Illumina HiSeq	150X	232	78398	SAMN28857255
NRZ-42691	2018	042	ST617	rectal	unknown	Illumina HiSeq	202X	291	97314	SAMN28857256
NRZ-42976	2018	907	ST167	urine	unknown	Illumina HiSeq	181X	284	87380	SAMN28857257
NRZ-43199	2018	586	ST410	urine	infected	Illumina HiSeq	148X	184	104286	SAMN28857258
NRZ-43337	2018	498	ST167	rectal	colonised	Illumina HiSeq	159X	211	97958	SAMN28857259
NRZ-43379	2018	803	ST120	rectal	unknown	Illumina HiSeq	165X	324	37126	SAMN28857260
NRZ-43447	2018	241	ST617	urine	infected	Illumina HiSeq	118X	211	94174	SAMN28857261
NRZ-43539	2018	245	ST167	skin	colonised	Illumina HiSeq	132X	177	119053	SAMN28857262
NRZ-43597	2018	824	ST167	rectal	colonised	Illumina HiSeq	280X	234	89047	SAMN28857263
NRZ-43640	2018	821	ST617	rectal	unknown	Illumina HiSeq	304X	259	106535	SAMN28857264
NRZ-43641	2018	408	ST405	urine	unknown	Illumina HiSeq	214X	267	82308	SAMN28857265
NRZ-43987b	2018	733	ST167	rectal	colonised	Illumina HiSeq	304X	229	119276	SAMN28857266
NRZ-44201	2018	224	ST6448	screening other than rectal	colonised	Illumina HiSeq	159X	159	128612	SAMN28857267
NRZ-44279	2018	422	ST167	urine	colonised	Illumina HiSeq	156X	181	119276	SAMN28857268
NRZ-44331	2018	701	ST361	intraabdominal	unknown	Illumina HiSeq	102X	174	82014	SAMN28857269
NRZ-44364	2018	869	ST167	rectal	unknown	Illumina HiSeq	148X	212	111004	SAMN28857270
NRZ-44404	2018	210	ST1284	screening other than rectal	unknown	Illumina HiSeq	242X	194	91779	SAMN28857271
NRZ-44515	2018	651	ST410	respiratory	colonised	Illumina HiSeq	445X	195	206016	SAMN28857272
NRZ-44576	2018	586	ST410	urine	infected	Illumina HiSeq	264X	197	127945	SAMN28857273
NRZ-44695	2018	017	ST1193	rectal	colonised	Illumina HiSeq	396X	171	131821	SAMN28857274
NRZ-45292	2018	681	ST410	urine	unknown	Illumina HiSeq	220X	170	148329	SAMN28857275
NRZ-45485	2018	580	ST1284	rectal	unknown	Illumina HiSeq	258X	237	105350	SAMN28857276
NRZ-45627	2018	672	ST617	rectal	unknown	Illumina HiSeq	273X	199	119064	SAMN28857277
NRZ-45931	2018	816	ST10042	wound	colonised	Illumina HiSeq	182X	183	90126	SAMN28857278
NRZ-45962	2018	551	ST2851	rectal	unknown	Illumina HiSeq	351X	178	129154	SAMN28857279
NRZ-46044	2018	133	ST2011	rectal	unknown	Illumina HiSeq	196X	186	168996	SAMN28857280
NRZ-46435	2018	591	ST405	rectal	colonised	Illumina HiSeq	203X	179	100117	SAMN28857281
NRZ-46533	2018	227	ST10101	rectal	colonised	Illumina HiSeq	157X	252	94551	SAMN28857282
NRZ-46672	2018	075	ST405	rectal	unknown	Illumina HiSeq	154X	185	86735	SAMN28857283
NRZ-46855	2018	091	ST206	rectal	colonised	Illumina HiSeq	145X	212	81290	SAMN28857284
NRZ-47075	2018	551	ST940	rectal	colonised	Illumina HiSeq	103X	241	112874	SAMN28857285
NRZ-47127a	2018	073	ST405	rectal	unknown	Illumina HiSeq	234X	199	84817	SAMN28857286
NRZ-47128	2018	484	ST648	rectal	unknown	Illumina HiSeq	212X	207	146726	SAMN28857287
NRZ-47178	2018	324	ST648	rectal	colonised	Illumina HiSeq	392X	219	196814	SAMN28857288
NRZ-47275	2018	861	ST167	urine	infected	Illumina HiSeq	360X	259	135419	SAMN28857289
NRZ-47399	2018	730	ST167	rectal	colonised	Illumina HiSeq	245X	248	77378	SAMN28857290
NRZ-47646	2018	322	ST46	rectal	colonised	Illumina HiSeq	202X	261	93726	SAMN28857291
NRZ-47669	2018	034	ST156	urine	unknown	Illumina HiSeq	903X	225	214065	SAMN28857292
NRZ-47671	2018	091	ST744	urine	unknown	Illumina HiSeq	218X	231	95252	SAMN28857293
NRZ-47672	2018	954	ST405	rectal	unknown	Illumina HiSeq	311X	252	101086	SAMN28857294
NRZ-47693	2018	816	ST167	urine	unknown	Illumina HiSeq	321X	304	82648	SAMN28857295
NRZ-47795	2018	562	ST167	urine	infected	Illumina HiSeq	264X	224	119276	SAMN28857296
NRZ-48125	2019	503	ST648	wound	colonised	Illumina HiSeq	175X	231	109894	SAMN28857297
NRZ-48422	2019	659	ST648	other	unknown	Illumina HiSeq	227X	175	156655	SAMN28857298
NRZ-48423	2019	066	ST156	rectal	unknown	Illumina HiSeq	223X	118	181151	SAMN28857299
NRZ-48774b	2019	816	ST744	urine	unknown	Illumina HiSeq	182X	161	116181	SAMN28857300
NRZ-48836	2019	296	ST405	rectal	colonised	Illumina HiSeq	260X	254	81509	SAMN28857301
NRZ-49131	2019	675	ST361	rectal	unknown	Illumina HiSeq	320X	228	97698	SAMN28857302
NRZ-49247	2019	336	ST648	rectal	unknown	Illumina HiSeq	400X	219	176219	SAMN28857303
NRZ-49412	2019	123	ST405	rectal	colonised	Illumina HiSeq	338X	257	86294	SAMN28857304
NRZ-50038	2019	042	ST167	wound	infected	Illumina HiSeq	430X	226	106447	SAMN28857305
NRZ-50341	2019	107	ST167	urine	unknown	Illumina HiSeq	170X	178	112011	SAMN28857306
NRZ-50568	2019	681	ST8346	rectal	infected	Illumina HiSeq	144X	195	120978	SAMN28857307
NRZ-50693	2019	612	ST361	urine	unknown	Illumina HiSeq	194X	227	117199	SAMN28857308
NRZ-50773	2019	791	ST2659	rectal	colonised	Illumina HiSeq	238X	278	94510	SAMN28857309
NRZ-50906	2019	214	ST405	rectal	unknown	Illumina HiSeq	177X	285	72672	SAMN28857310
NRZ-51014	2019	647	ST405	rectal	colonised	Illumina HiSeq	251X	244	97085	SAMN28857311
NRZ-51433	2019	730	ST167	rectal	colonised	Illumina NextSeq	123X	232	71023	SAMN28857312
NRZ-51654	2019	970	ST167	intraabdominal	infected	Illumina NextSeq	159X	176	83703	SAMN28857313
NRZ-51699	2019	654	ST46	rectal	colonised	Illumina NextSeq	133X	284	67114	SAMN28857314
NRZ-51762	2019	642	ST1284	rectal	colonised	Illumina NextSeq	113X	325	56842	SAMN28857315
NRZ-51794	2019	464	ST167	urine	unknown	Illumina NextSeq	146X	194	89007	SAMN28857316
NRZ-51848	2019	604	ST11681	urine	infected	Illumina NextSeq	149X	244	79483	SAMN28857317
NRZ-51853	2019	317	ST410	rectal	unknown	Illumina NextSeq	111X	168	131351	SAMN28857318
NRZ-51962	2019	642	ST1284	rectal	colonised	Illumina NextSeq	113X	312	63579	SAMN28857319
NRZ-52253	2019	223	ST131	urine	infected	Illumina NextSeq	186X	165	155027	SAMN28857320
NRZ-52346	2019	107	ST410	urine	infected	Illumina NextSeq	156X	147	184315	SAMN28857321
NRZ-52420	2019	651	ST167	urine	infected	Illumina NextSeq	143X	202	94513	SAMN28857322
NRZ-52422a	2019	803	ST361	urine	unknown	Illumina NextSeq	138X	222	86792	SAMN28857323
NRZ-52600	2019	324	ST617	rectal	unknown	Illumina NextSeq	149X	240	82443	SAMN28857324
NRZ-52949	2019	816	ST405	rectal	unknown	Illumina NextSeq	172X	313	50695	SAMN28857325
NRZ-53221	2019	336	ST46	rectal	colonised	Illumina NextSeq	111X	232	77455	SAMN28857326
NRZ-53416	2019	584	ST361	unknown	colonised	Illumina NextSeq	164X	204	75629	SAMN28857327
NRZ-53968	2019	121	ST12	urine	unknown	Illumina NextSeq	136X	165	204389	SAMN28857328
NRZ-54047	2019	493	ST69	urine	infected	Illumina NextSeq	171X	147	114539	SAMN28857329
NRZ-54151	2019	930	ST362	urine	unknown	Illumina NextSeq	157X	178	118101	SAMN28857330
NRZ-54152	2019	146	ST1284	blood	unknown	Illumina NextSeq	146X	178	90105	SAMN28857331
NRZ-54237	2019	681	ST167	rectal	infected	Illumina NextSeq	140X	177	97977	SAMN28857332
NRZ-54351	2019	216	ST2659	rectal	colonised	Illumina NextSeq	127X	217	88184	SAMN28857333
NRZ-54353	2019	216	ST2659	rectal	colonised	Illumina NextSeq	174X	215	99096	SAMN28857334
NRZ-54404	2019	665	ST167	rectal	unknown	Illumina NextSeq	120X	199	80155	SAMN28857335
NRZ-54519	2019	591	ST405	rectal	colonised	Illumina NextSeq	107X	213	69444	SAMN28857336
NRZ-54606	2019	727	ST648	rectal	colonised	Illumina NextSeq	134X	190	135896	SAMN28857337
NRZ-54677	2019	586	ST1284	urine	infected	Illumina NextSeq	168X	196	106660	SAMN28857338
NRZ-54776	2019	910	ST648	urine	unknown	Illumina NextSeq	165X	145	144000	SAMN28857339
NRZ-54778	2019	751	ST617	rectal	unknown	Illumina NextSeq	123X	297	53974	SAMN28857340
NRZ-54875	2019	324	ST617	rectal	unknown	Illumina NextSeq	118X	201	88710	SAMN28857341
NRZ-54930	2019	333	ST648	rectal	colonised	Illumina NextSeq	185X	198	135896	SAMN28857342
NRZ-54932	2019	341	ST940	rectal	colonised	Illumina NextSeq	129X	251	72689	SAMN28857343
NRZ-54981	2019	133	ST648	rectal	unknown	Illumina NextSeq	127X	225	95498	SAMN28857344
NRZ-54984	2019	642	ST361	wound	infected	Illumina NextSeq	125X	185	86792	SAMN28857345
NRZ-55035	2019	200	ST90	rectal	colonised	Illumina NextSeq	141X	202	119953	SAMN28857346
NRZ-55038	2019	481	ST69	urine	unknown	Illumina NextSeq	171X	145	149222	SAMN28857347
NRZ-55261	2019	077	ST940	screening other than rectal	colonised	Illumina NextSeq	158X	328	61884	SAMN28857348
NRZ-55449	2019	324	ST405	urine	unknown	Illumina NextSeq	106X	241	63488	SAMN28857349
NRZ-55476	2019	653	ST1284	rectal	colonised	Illumina NextSeq	157X	239	69297	SAMN28857350
NRZ-55581	2019	659	ST405	urine	unknown	Illumina NextSeq	128X	233	77711	SAMN28857351
NRZ-55652	2019	816	ST167	rectal	unknown	Illumina NextSeq	138X	314	88710	SAMN28857352
NRZ-55766	2019	642	ST361	respiratory	infected	Illumina NextSeq	126X	182	86792	SAMN28857353
NRZ-55768	2019	350	ST167	urine	unknown	Illumina NextSeq	127X	325	47034	SAMN28857354
NRZ-55838	2019	630	ST38	rectal	unknown	Illumina NextSeq	159X	228	93512	SAMN28857355
NRZ-56035	2019	214	ST1702	rectal	colonised	Illumina NextSeq	125X	195	92436	SAMN28857356
NRZ-56229	2019	655	ST38	urine	infected	Illumina NextSeq	149X	212	87479	SAMN28857357
NRZ-56231	2019	075	ST156	rectal	unknown	Illumina NextSeq	127X	140	126198	SAMN28857358
NRZ-56234	2019	590	ST1835?	rectal	unknown	Illumina NextSeq	130X	801	42583	SAMN28857359
NRZ-56236	2019	345	ST940	rectal	unknown	Illumina NextSeq	135X	297	62202	SAMN28857360
NRZ-56589	2019	551	ST648	rectal	colonised	Illumina NextSeq	131X	172	110105	SAMN28857361
NRZ-56668	2019	404	ST361	rectal	unknown	Illumina NextSeq	149X	169	92526	SAMN28857362
NRZ-56866	2019	144	ST167	respiratory	unknown	Illumina NextSeq	135X	200	82982	SAMN28857363
NRZ-56922	2019	241	ST361	rectal	colonised	Illumina NextSeq	135X	166	79886	SAMN28857364
NRZ-57011	2019	226	ST361	unknown	colonised	Illumina NextSeq	128X	193	82395	SAMN28857365
NRZ-57119a	2019	681	ST1284	intraabdominal	unknown	Illumina NextSeq	136X	261	66897	SAMN28857366
NRZ-57149	2019	490	ST491	urine	infected	Illumina NextSeq	147X	154	172388	SAMN28857367
*calculated following the equation given in Lander & Waterman (1988)
Lander ES, Waterman MS. Genomic mapping by fingerprinting random clones: a mathematical analysis. Genomics. 1988;2(3):231-9. doi: 10.1016/0888-7543(88)90007-9. PMID: 3294162.
